# Supplementary material for: Cations and Phenolic Compounds Concentrations in Fruits of Fig Plants Exposed to Moderate Levels of Salinity
Source: Antioxidants (Basel). 2021 Nov 24;10(12):1865. doi: 10.3390/antiox10121865 (PMC8698956; doi:10.3390/antiox10121865)
Supplement: Supplementary file 1 [file antioxidants-10-01865-s001.zip]

Archive with 1 entries (1 files):
- antioxidants-1437524-supplementary.pdf
